# Supplementary material for: Tailoring the evolution of BL21(DE3) uncovers a key role for RNA stability in gene expression toxicity
Source: Commun Biol. 2021 Aug 12;4:963. doi: 10.1038/s42003-021-02493-4 (PMC8361080; doi:10.1038/s42003-021-02493-4)
Supplement: Supplementary file 1 — Supplementary Data 1 [file 42003_2021_2493_MOESM1_ESM.xlsx]

## Sheet: 2a
	-			pYA no I			pYA +I
BL21(DE3)pLysS	9340.6	9467.14	8521.42	14456.9	15632.2	14892.3	27573.8	28137.9	29006.5
BL21(DE3)∆lacI/ZpLysS	7855.42	7662.28	7882.06	14732.1	15612.5	16091.9	25665.1	24361.8	25608.1
Evo21(DE3)pLysS	10805.8	5977.3	7915.36	18902.4	19366.2	18211.6	122527	113087	112513
Mt56(DE3)	11818.1	13489.8	7016.26	14020.1	15373.9	13012.3	75156.8	74690.2	55672.1

## Sheet: 2b
	FC Fluorescence/OD Evo21/BL21 (AU)
YihG	5.77826	6.51082	5.63123
HybB	3.69995	3.52491	3.61535
HtpX	3.28457	3.36674	3.86797
YqiK	2.86332	3.87107	3.59629
YdhP	2.38762	2.17274	2.23903
Kch	2.15098	2.05457	2.14113
WzxC	2.08928	1.80579	2.37277
BrnQ	2.15388	1.52816	2.48302
ShiA	1.78995	2.01082	1.95006
YijD	1.93713	1.87403	1.90743
CydA	2.3317	1.49012	1.40772
HydH	1.60069	1.81523	1.61717
YgiH	1.45174	1.5122	1.61216
FdoI	1.2955	1.46675	1.62144
LspA	1.55958	1.54873	1.26201
NarK	1.41155	1.64142	1.29026
FucP	1.3327	1.50576	1.44788
YliF	1.38513	1.36907	1.43847
YidC	1.35186	1.25976	1.22375
ProW	1.14838	1.32341	1.31028
PqiA	1.04837	1.20212	1.20425
CysZ	0.939945	1.00088	1.12492
PheP	0.950618	0.914233	1.08049
UraA	0.838044	0.867133	1.10854
WzzE	0.748507	0.778113	0.980593

## Sheet: 2c
	Fluorescence/OD
BL21(DE3)	10952.4	5892.14	11441.1
Evo21(DE3)	12853.4	14807.2	13638.5
Mt56(DE3)	8866.57	7896.6	11056.5
BL21(DE3)pLysS	4148.02	4458.5	4290.67
Evo21(DE3)pLysS	12515.2	14495.8	12925.2

## Sheet: 2e
	BL21(DE3)			Evo21(DE3)			Mt56(DE3)
0 mM	4038.79	3589.36	3602.3	3442.88	3368.04	3359.78	3714.65	3922.47	3777.21
1 mM	26917.2	23592	23922.6	29235.6	26872.7	25393.7	25001	21588.3	20808.4
5 mM	30159	32537.9	27747.3	48219.7	52443.8	59403.9	29784.3	31436.7	27377.1
20 mM	19910.8	22050.5	25035.5	44021.9	37844	39188.9	23668.4	23631	26928.9

## Sheet: 3b
	-			+
BL21(DE3)	4834.35	4381.79	3161.38	15278.6	12363	12336.6
BL21(DE3)∆rne	4837.04	4663.3	5368.91	33346.2	35088.7	43317.9
BL21(DE3)∆lacI/Z∆rne	2487.62	869.338	2088.93	63362.2	70695.8	60349.7
Evo21(DE3)	5174.23	5329.74	4428.57	64659.2	60008.2	84252.2

## Sheet: 4a
	BL21(DE3)			Evo21(DE3)			BL21 Star (DE3)
pGFP	49407.1	46591.8	37300.5	47654.5	39663.2	40320.7	34431.4	40996.6	47039.1
pGFP	53007.1	55467	55171.8	70751.1	75505.5	84055.1	62776.9	67040.1	71821.1
pP450	18098.9	19020.6	20207.1	41659.3	40105.2	43927.1	26561.4	24765.3	26039.2
pHtpX	11941.9	12630.6	15441.6	15972.1	18130.4	20372.6	15470.3	16116.1	17134.7
pYihG	16171.2	14009.9	17857.1	40339.9	38640.2	36601.1	36993.2	34164.6	29626
pYqiK	10697.5	9210.48	14407.8	39976.5	39396	45654.9	26450.9	26956.2	26537.3
pYidC	7401.47	7365.27	7630.21	43777.6	92125.3	46827.6	77535.4	48009.2	48327.8

## Sheet: 4b
	pLysS			pLysS-rne*			Evo21(DE3)pLysS
pP450	9618.41	10031.2	10589.3	54075.4	44699.5	36936.5	25046.8	25161.7	24683
pHtpX	32598.2	33751.9	34163.1	98338.2	96910.7	98264.1	49335.2	50340.2	46711
pYihG	17912.2	16308.6	17219.1	16581.8	15516.4	16779.1	42535.1	38998.3	35664.6
pYqiK	25147.6	22608.1	24320.8	155536	153095	149769	64084.1	76839.6	81932.4
pYidC	25699	25961.8	27968.4	129013	125198	129256	90402.1	77482.5	87393.1

## Sheet: 4d
	GFP/OD
BL21(DE3)	1139.98	821.867	878.121
BL21(-)	478.044	492.938	526.873
BL21Star(DE3)	238.095	152.269	27.907
Evo21(DE3)	65.407	84.6262	59.5745
Mt56(DE3)	1275.06	1800.99	1578.12

## Sheet: 4e
YidC-GFP
	0 mM			0.5 mM			1 mM			5 mM
BL21 (DE3)	5808.86	4978.94	5069.53	10624.1	10100.4	10242.3	14984.8	14366.8	14803.2	19043.6	18519.1	20139.6
BL21 (-)	5892.64	4815.91	6350.87	11704.2	10169.4	13398.2	15594.3	13877	17743.3	20960.1	21444.9	20495.6
BL21Star (DE3)	4890.7	4356.65	4255.45	9243.79	8717.21	8533.33	10551	11905.2	11597.2	31218.4	31248.2	21085.2
Evo21 (DE3)	5391.44	5448.35	5493.33	12007.7	11322.1	11293.3	21060.4	16222.2	15390.4	35602.2	37344.7	32487.7
Mt56 (DE3)	5826.61	4847.06	5186.28	10748.5	10358.5	10645.2	12249.4	14976.9	16090.3	25414.9	18155.5	19910.8
Prne
	0 mM			0.5 mM			1 mM			5 mM
BL21 (DE3)	0	0	0	0	0	0	0	0	0	0	0	0
BL21 (-)	8290.88	9138.41	8037.18	20092	31435.9	22287.1	24367.9	28728.8	32651.7	24777.3	25432.5	25104.9
BL21Star (DE3)	0	0	0	0	0	0	0	0	0	0	0	0
Evo21 (DE3)	4779.34	4180.96	5181.68	14384.1	8444.56	5217.3	12477.7	13731.6	5058.6	10053.4	7210	5285.55
Mt56 (DE3)	4792.74	5936.29	4106.43	20277.1	19253	15612.1	23119.1	22173.7	34940.1	35330.7	26565.7	30948.2

## Sheet: 4f
	+ gluc			- gluc/rha			+ rha (1 mM)
pRNE	8098.75	9207.47	7412.56	10972.8	10096.5	11435.7	12745.6	10852	10516.9
pLysS + pRNE	7330.06	6664.25	6909.43	81321.6	70207.6	65879.3	81689.1	80546.7	77138.6
pLysS-rne* + pRNE	1514.15	2127.88	1718.15	6371.5	6368.66	5678.52	4424.46	5149.82	11651.7

[truncated: 3 more sheets: S1, S2, S3]
